# Supplementary material for: Projected loss of brown macroalgae and seagrasses with global environmental change
Source: Nat Commun. 2024 Jun 24;15:5344. doi: 10.1038/s41467-024-48273-6 (PMC11196678; doi:10.1038/s41467-024-48273-6)
Supplement: Supplementary file 4 — Supplementary Data 1 [file 41467_2024_48273_MOESM4_ESM.csv]

Emissions_scenario	Species	Range_2015	Range_2100	Relative_range_change	Environmental_predictors
SSP2-4.5	Acrocarpia paniculata	151538.2	151118.57	-0.28	radiation, air temperature, sea surface temperature, salinity, primary productivity
SSP2-4.5	Agarum clathratum	484671.44	440607.53	-9.09	salinity, air temperature, sea surface temperature, radiation, primary productivity, sea-ice cover, depth
SSP2-4.5	Agarum turneri	527089.16	453353.56	-13.99	salinity, air temperature, sea surface temperature, radiation, primary productivity, sea-ice cover
SSP2-4.5	Alaria crassifolia	6906.61	6899.68	-0.1	air temperature, radiation, sea surface temperature, salinity, primary productivity
SSP2-4.5	Alaria crispa	2119021.7	2072950.67	-2.17	sea surface temperature, air temperature, salinity, radiation, primary productivity, sea-ice cover
SSP2-4.5	Alaria esculenta	848960.48	746278.74	-12.09	sea surface temperature, radiation, air temperature, salinity, primary productivity, sea-ice cover, depth
SSP2-4.5	Alaria marginata	103943.7	93802.95	-9.76	salinity, radiation, sea surface temperature, air temperature, primary productivity, sea-ice cover, depth
SSP2-4.5	Alaria praelonga	36220.36	37812.97	4.4	salinity, sea surface temperature, air temperature, primary productivity, radiation, sea-ice cover
SSP2-4.5	Anthophycus longifolius	35626.9	35444.15	-0.51	radiation, salinity, air temperature, sea surface temperature, primary productivity
SSP2-4.5	Ascophyllum nodosum	907311.17	801226.39	-11.69	radiation, air temperature, sea surface temperature, salinity, primary productivity, sea-ice cover, depth
SSP2-4.5	Ascophyllum nodosum f. mackayi	924550.84	797185.29	-13.78	sea surface temperature, radiation, air temperature, salinity, primary productivity, sea-ice cover, depth
SSP2-4.5	Ascophyllum nodosum f. scorpioides	750244.72	624858.58	-16.71	sea surface temperature, air temperature, radiation, salinity, primary productivity, sea-ice cover, depth
SSP2-4.5	Bifurcaria bifurcata	283524.97	133647.13	-52.86	radiation, air temperature, salinity, sea surface temperature, primary productivity, sea-ice cover, depth
SSP2-4.5	Brassicophycus brassicaeformis	2254.48	2527.06	12.09	radiation, primary productivity, salinity, air temperature, sea surface temperature
SSP2-4.5	Carpoglossum confluens	69977.83	58601.25	-16.26	radiation, air temperature, sea surface temperature, primary productivity, salinity
SSP2-4.5	Carpophyllum flexuosum	24493.42	24526.13	0.13	radiation, air temperature, sea surface temperature, salinity, primary productivity
SSP2-4.5	Carpophyllum maschalocarpum	67648.82	38540.52	-43.03	radiation, air temperature, sea surface temperature, salinity, primary productivity
SSP2-4.5	Carpophyllum plumosum	47518.83	41817.93	-12	radiation, air temperature, sea surface temperature, salinity, primary productivity
SSP2-4.5	Caulocystis uvifera	278594.29	278573.39	-0.01	radiation, sea surface temperature, air temperature, salinity, primary productivity
SSP2-4.5	Chorda filum	901585.05	907028.76	0.6	air temperature, radiation, sea surface temperature, salinity, primary productivity, sea-ice cover, depth
SSP2-4.5	Costaria costata	67281.38	61416.38	-8.72	salinity, radiation, air temperature, sea surface temperature, primary productivity, sea-ice cover, depth
SSP2-4.5	Cymathaere triplicata	53907.13	56439.83	4.7	sea surface temperature, salinity, radiation, air temperature, primary productivity, sea-ice cover
SSP2-4.5	Cystophora brownii	64620.85	64796.66	0.27	radiation, sea surface temperature, air temperature, salinity, primary productivity, sea-ice cover
SSP2-4.5	Cystophora expansa	118730.89	121344.13	2.2	radiation, air temperature, sea surface temperature, salinity, primary productivity, sea-ice cover
SSP2-4.5	Cystophora gracilis	30742.84	30721.99	-0.07	radiation, air temperature, sea surface temperature, salinity, primary productivity
SSP2-4.5	Cystophora moniliformis	4878.82	4878.82	0	radiation, sea surface temperature, air temperature, salinity, primary productivity
SSP2-4.5	Cystophora platylobium	69170.44	69165.47	-0.01	radiation, air temperature, sea surface temperature, salinity, primary productivity, sea-ice cover
SSP2-4.5	Cystophora racemosa	35313.82	35208.51	-0.3	radiation, sea surface temperature, air temperature, salinity, primary productivity
SSP2-4.5	Cystophora retroflexa	91176.44	91181.14	0.01	radiation, air temperature, sea surface temperature, salinity, primary productivity
SSP2-4.5	Cystophora scalaris	6728.06	6707.76	-0.3	radiation, air temperature, sea surface temperature, primary productivity, salinity
SSP2-4.5	Cystophora siliquosa	29731.24	29731.24	0	radiation, sea surface temperature, air temperature, salinity, primary productivity
SSP2-4.5	Cystophora torulosa	127217.32	127116.74	-0.08	radiation, air temperature, sea surface temperature, salinity, primary productivity
SSP2-4.5	Cystophora xiphocarpa	69205.99	69205.99	0	radiation, air temperature, sea surface temperature, primary productivity, salinity, sea-ice cover
SSP2-4.5	Cystoseira algeriensis	4830.26	4049.44	-16.17	radiation, air temperature, salinity, sea surface temperature, primary productivity, sea-ice cover
SSP2-4.5	Cystoseira amentacea	542595.78	540781.89	-0.33	salinity, radiation, sea surface temperature, air temperature, primary productivity, depth
SSP2-4.5	Cystoseira amentacea var. stricta	310439.22	310541.11	0.03	radiation, salinity, air temperature, sea surface temperature, primary productivity, depth
SSP2-4.5	Cystoseira baccata	156196.4	95611.56	-38.79	radiation, air temperature, sea surface temperature, salinity, primary productivity
SSP2-4.5	Cystoseira barbata	2139.04	2152.38	0.62	air temperature, radiation, sea surface temperature, salinity, primary productivity
SSP2-4.5	Cystoseira brachycarpa	16679.23	16679.23	0	salinity, air temperature, radiation, sea surface temperature, primary productivity
SSP2-4.5	Cystoseira compressa	783634.39	744140.7	-5.04	salinity, radiation, air temperature, sea surface temperature, primary productivity, depth
SSP2-4.5	Cystoseira compressa subsp. pustulata	445141.19	445326.46	0.04	salinity, radiation, air temperature, sea surface temperature, primary productivity, depth
SSP2-4.5	Cystoseira crinita	115053.45	115076.11	0.02	air temperature, salinity, radiation, sea surface temperature, primary productivity
SSP2-4.5	Cystoseira crinita f. bosphorica	121250.71	121255.53	0	air temperature, radiation, salinity, sea surface temperature, primary productivity
SSP2-4.5	Cystoseira foeniculacea	497837.14	469400.6	-5.71	radiation, air temperature, salinity, sea surface temperature, primary productivity
SSP2-4.5	Cystoseira humilis var. myriophylloides	223939.26	146600.88	-34.54	salinity, radiation, air temperature, sea surface temperature, primary productivity
SSP2-4.5	Cystoseira nodicaulis	47301.9	37697.29	-20.3	air temperature, radiation, sea surface temperature, salinity, primary productivity, sea-ice cover
SSP2-4.5	Cystoseira tamariscifolia	303889.16	173218	-43	air temperature, radiation, salinity, sea surface temperature, primary productivity, sea-ice cover
SSP2-4.5	Cystoseira usneoides	9638.09	9632.61	-0.06	radiation, air temperature, sea surface temperature, salinity, primary productivity, depth
SSP2-4.5	Cystoseira zosteroides	44007.25	44014.49	0.02	air temperature, salinity, radiation, sea surface temperature, primary productivity
SSP2-4.5	Dictyoneurum californicum	16238.3	16086.19	-0.94	salinity, radiation, air temperature, sea surface temperature, primary productivity, depth, sea-ice cover
SSP2-4.5	Dictyoneurum reticulatum	4714.31	4670.75	-0.92	salinity, radiation, primary productivity, air temperature, sea surface temperature
SSP2-4.5	Durvillaea antarctica	257358.65	230780.57	-10.33	radiation, air temperature, sea surface temperature, primary productivity, salinity, sea-ice cover
SSP2-4.5	Ecklonia biruncinata	5125.23	5125.23	0	radiation, air temperature, salinity, sea surface temperature, primary productivity
SSP2-4.5	Ecklonia maxima	7542.15	7020.92	-6.91	radiation, primary productivity, air temperature, salinity, sea surface temperature
SSP2-4.5	Ecklonia radiata	619548.48	624446.09	0.79	radiation, air temperature, sea surface temperature, salinity, primary productivity, depth
SSP2-4.5	Ecklonia radicosa	2546.54	2536.35	-0.4	sea surface temperature, air temperature, primary productivity, radiation, salinity
SSP2-4.5	Egregia menziesii	44080.07	42542.2	-3.49	salinity, radiation, air temperature, sea surface temperature, primary productivity, depth, sea-ice cover
SSP2-4.5	Eisenia arborea	31830.27	31079.91	-2.36	salinity, radiation, air temperature, sea surface temperature, primary productivity, depth, sea-ice cover
SSP2-4.5	Eisenia bicyclis	17331.07	17331.07	0	air temperature, sea surface temperature, radiation, salinity, primary productivity
SSP2-4.5	Eualaria fistulosa	86861.04	85270.65	-1.83	sea surface temperature, air temperature, radiation, salinity, primary productivity, sea-ice cover
SSP2-4.5	Fucus ceranoides	284626.01	224554.54	-21.11	radiation, air temperature, salinity, sea surface temperature, primary productivity, sea-ice cover
SSP2-4.5	Fucus cottonii	40392.82	37220.98	-7.85	radiation, air temperature, sea surface temperature, salinity, primary productivity, sea-ice cover
SSP2-4.5	Fucus distichus	708706.78	700757.05	-1.12	sea surface temperature, air temperature, radiation, salinity, primary productivity, sea-ice cover, depth
SSP2-4.5	Fucus distichus subsp. anceps	380857.48	376963.64	-1.02	sea surface temperature, air temperature, radiation, salinity, primary productivity, sea-ice cover, depth
SSP2-4.5	Fucus distichus subsp. edentatus	858327.57	850328.11	-0.93	sea surface temperature, air temperature, radiation, salinity, primary productivity, sea-ice cover, depth
SSP2-4.5	Fucus distichus subsp. evanescens	1977577.72	1895178.08	-4.17	sea surface temperature, air temperature, radiation, salinity, primary productivity, sea-ice cover, depth
SSP2-4.5	Fucus filiformis	3903.85	3174.4	-18.69	air temperature, salinity, sea surface temperature, radiation, primary productivity, sea-ice cover
SSP2-4.5	Fucus serratus	643550.84	555193.13	-13.73	radiation, air temperature, sea surface temperature, salinity, primary productivity, sea-ice cover, depth
SSP2-4.5	Fucus spiralis	795213.68	658282.96	-17.22	radiation, air temperature, sea surface temperature, salinity, primary productivity, sea-ice cover, depth
SSP2-4.5	Fucus spiralis var. lutarius	653224.11	609282.29	-6.73	radiation, air temperature, sea surface temperature, salinity, primary productivity, sea-ice cover
SSP2-4.5	Fucus vesiculosus	1325485.35	1299768.31	-1.94	radiation, air temperature, sea surface temperature, salinity, primary productivity, sea-ice cover, depth
SSP2-4.5	Fucus vesiculosus f. volubilis	1239496.47	1166710.74	-5.87	sea surface temperature, air temperature, radiation, salinity, primary productivity, sea-ice cover, depth
SSP2-4.5	Fucus vesiculosus var. linearis	1282784.57	1231580.17	-3.99	sea surface temperature, air temperature, radiation, salinity, primary productivity, sea-ice cover, depth
SSP2-4.5	Fucus virsoides	65106.9	65106.9	0	air temperature, radiation, sea surface temperature, salinity, primary productivity
SSP2-4.5	Halidrys siliquosa	432681.85	351986.94	-18.65	radiation, air temperature, sea surface temperature, salinity, primary productivity, sea-ice cover
SSP2-4.5	Halosiphon tomentosus	623934.44	629214.26	0.85	air temperature, sea surface temperature, salinity, radiation, sea-ice cover, primary productivity
SSP2-4.5	Haplospora globosa	449115.16	466981.95	3.98	air temperature, sea surface temperature, salinity, radiation, primary productivity, sea-ice cover
SSP2-4.5	Hedophyllum bongardianum	112218.07	115824.46	3.21	sea surface temperature, radiation, air temperature, salinity, primary productivity
SSP2-4.5	Hedophyllum dentigerum	262299.97	258723.44	-1.36	sea surface temperature, air temperature, radiation, primary productivity, salinity, sea-ice cover
SSP2-4.5	Hedophyllum sessile	90497.55	91132.07	0.7	sea surface temperature, radiation, air temperature, primary productivity, salinity, sea-ice cover
SSP2-4.5	Himanthalia elongata	346911	277237.81	-20.08	radiation, air temperature, salinity, sea surface temperature, primary productivity, sea-ice cover, depth
SSP2-4.5	Hormophysa cuneiformis	6260350.51	6260319.6	0	sea surface temperature, air temperature, radiation, salinity, primary productivity
SSP2-4.5	Hormosira banksii	357045	352166.06	-1.37	radiation, air temperature, sea surface temperature, salinity, primary productivity
SSP2-4.5	Laminaria abyssalis	5615.73	5690.25	1.33	salinity, radiation, sea surface temperature, air temperature, primary productivity
SSP2-4.5	Laminaria bullata	1803.59	2006.28	11.24	sea surface temperature, air temperature, radiation, salinity, primary productivity, sea-ice cover
SSP2-4.5	Laminaria cuneifolia	7947.23	7974.58	0.34	sea surface temperature, salinity, primary productivity, radiation, air temperature, sea-ice cover
SSP2-4.5	Laminaria digitata	318645.49	316617.4	-0.64	sea surface temperature, radiation, air temperature, salinity, primary productivity, sea-ice cover, depth
SSP2-4.5	Laminaria ephemera	32972.67	32479.77	-1.49	sea surface temperature, air temperature, primary productivity, radiation, salinity, sea-ice cover, depth
SSP2-4.5	Laminaria farlowii	10059.32	5590.52	-44.42	salinity, radiation, air temperature, sea surface temperature, primary productivity, depth, sea-ice cover
SSP2-4.5	Laminaria hyperborea	233593.11	160688.64	-31.21	radiation, air temperature, sea surface temperature, salinity, primary productivity, sea-ice cover, depth
SSP2-4.5	Laminaria longipes	314395.15	316645.5	0.72	sea surface temperature, air temperature, radiation, salinity, primary productivity, sea-ice cover
SSP2-4.5	Laminaria ochroleuca	144853.37	58208.09	-59.82	radiation, air temperature, salinity, sea surface temperature, primary productivity, depth
SSP2-4.5	Laminaria pallida	12538.21	11280.22	-10.03	radiation, air temperature, sea surface temperature, primary productivity, salinity
SSP2-4.5	Laminaria platymeris	2278.98	2258.47	-0.9	salinity, radiation, sea surface temperature, air temperature, primary productivity, sea-ice cover
SSP2-4.5	Laminaria rodriguezii	78470.29	78376.31	-0.12	salinity, radiation, air temperature, sea surface temperature, primary productivity
SSP2-4.5	Laminaria setchellii	44284.45	40013.46	-9.64	salinity, radiation, air temperature, sea surface temperature, primary productivity, depth, sea-ice cover
SSP2-4.5	Laminaria sinclairii	38480.57	37726.73	-1.96	primary productivity, sea surface temperature, radiation, salinity, air temperature, depth
SSP2-4.5	Laminaria solidungula	858688.29	848762.06	-1.16	air temperature, sea surface temperature, radiation, salinity, sea-ice cover, primary productivity
SSP2-4.5	Laminaria yezoensis	63356.52	49750.43	-21.48	sea surface temperature, air temperature, salinity, radiation, primary productivity, sea-ice cover
SSP2-4.5	Lessonia corrugata	116079.13	107589.29	-7.31	radiation, air temperature, sea surface temperature, salinity, primary productivity
SSP2-4.5	Lessonia flavicans	95977.87	95808.79	-0.18	radiation, sea surface temperature, air temperature, primary productivity, salinity
SSP2-4.5	Lessonia nigrescens	30262.98	30559.71	0.98	primary productivity, radiation, sea surface temperature, air temperature, salinity
SSP2-4.5	Lessonia searlesiana	129263.4	128872.23	-0.3	sea surface temperature, air temperature, radiation, primary productivity, salinity
SSP2-4.5	Lessonia spicata	2577.6	2577.6	0	primary productivity, radiation, air temperature, sea surface temperature, salinity
SSP2-4.5	Lessonia trabeculata	7985.62	7954.69	-0.39	primary productivity, radiation, sea surface temperature, air temperature, salinity, sea-ice cover
SSP2-4.5	Lessoniopsis littoralis	59075.02	59433.34	0.61	sea surface temperature, salinity, air temperature, radiation, primary productivity, sea-ice cover, depth
SSP2-4.5	Macrocystis pyrifera	827732.86	771663.61	-6.77	sea surface temperature, air temperature, radiation, salinity, primary productivity, sea-ice cover, depth
SSP2-4.5	Neoagarum fimbriatum	22424.43	22388.4	-0.16	salinity, radiation, air temperature, sea surface temperature, primary productivity, depth, sea-ice cover
SSP2-4.5	Nereocystis luetkeana	85722.22	76093	-11.23	salinity, radiation, sea surface temperature, air temperature, primary productivity, sea-ice cover, depth
SSP2-4.5	Notheia anomala	21060.3	21027.65	-0.16	radiation, air temperature, sea surface temperature, primary productivity, salinity
SSP2-4.5	Pelagophycus porra	1119.91	1130.28	0.93	sea surface temperature, air temperature, radiation, salinity, primary productivity
SSP2-4.5	Pelvetia canaliculata	394472.99	317615.34	-19.48	radiation, air temperature, sea surface temperature, salinity, primary productivity, sea-ice cover
SSP2-4.5	Pelvetiopsis californica	9789.32	9674.83	-1.17	air temperature, radiation, salinity, primary productivity, sea surface temperature, depth
SSP2-4.5	Pelvetiopsis limitata	66444.21	73180.05	10.14	sea surface temperature, salinity, primary productivity, radiation, air temperature, sea-ice cover
SSP2-4.5	Phyllariopsis brevipes	84425.11	85305.3	1.04	radiation, air temperature, salinity, sea surface temperature, primary productivity, depth
SSP2-4.5	Phyllariopsis purpurascens	183576.97	162270.22	-11.61	radiation, salinity, air temperature, sea surface temperature, primary productivity
SSP2-4.5	Phyllotricha decipiens	143711.32	133516.98	-7.09	radiation, sea surface temperature, air temperature, salinity, primary productivity
SSP2-4.5	Phyllotricha verruculosa	337582.81	324126.26	-3.99	air temperature, radiation, sea surface temperature, primary productivity, salinity, sea-ice cover
SSP2-4.5	Pleurophycus gardneri	14033.32	11212.38	-20.1	salinity, radiation, air temperature, sea surface temperature, primary productivity, sea-ice cover, depth
SSP2-4.5	Postelsia palmaeformis	15512.79	15889.73	2.43	sea surface temperature, radiation, salinity, primary productivity, air temperature, depth
SSP2-4.5	Pterygophora californica	37669.99	36381.1	-3.42	salinity, radiation, air temperature, sea surface temperature, primary productivity, depth, sea-ice cover
SSP2-4.5	Saccharina japonica var. diabolica	5597382	5541526.3	-1	salinity, sea surface temperature, air temperature, radiation, primary productivity, depth, sea-ice cover
SSP2-4.5	Saccharina japonica var. ochotensis	2763041.98	2775628.73	0.46	air temperature, salinity, sea surface temperature, radiation, primary productivity, depth, sea-ice cover
SSP2-4.5	Saccharina japonica var. religiosa	5378533.26	5424168.61	0.85	salinity, sea surface temperature, radiation, primary productivity, air temperature, depth, sea-ice cover
SSP2-4.5	Saccharina latissima	1074477.17	1070024.01	-0.41	radiation, air temperature, sea surface temperature, salinity, primary productivity, sea-ice cover, depth
SSP2-4.5	Saccharina longicruris	27033.24	26764.59	-0.99	air temperature, salinity, sea surface temperature, radiation, sea-ice cover, primary productivity
SSP2-4.5	Saccharina nigripes	201021.76	205679.74	2.32	air temperature, sea surface temperature, salinity, radiation, primary productivity, sea-ice cover
SSP2-4.5	Saccorhiza dermatodea	872969.65	844356.89	-3.28	air temperature, sea surface temperature, radiation, salinity, primary productivity, sea-ice cover
SSP2-4.5	Saccorhiza polyschides	288015.91	289726.42	0.59	radiation, air temperature, salinity, sea surface temperature, primary productivity, sea-ice cover, depth
SSP2-4.5	Sargassopsis decurrens	289079.76	289102.46	0.01	air temperature, radiation, sea surface temperature, salinity, primary productivity
SSP2-4.5	Sargassum aquifolium	430002.77	422083.56	-1.84	sea surface temperature, radiation, air temperature, salinity, primary productivity
SSP2-4.5	Sargassum cymosum	961802.98	980391.25	1.93	salinity, sea surface temperature, air temperature, radiation, primary productivity
SSP2-4.5	Sargassum cymosum f. dichocarpum	1473305.06	1496252.85	1.56	salinity, sea surface temperature, air temperature, radiation, primary productivity, sea-ice cover
SSP2-4.5	Sargassum desfontainesii	13327.72	13068.5	-1.94	salinity, radiation, sea surface temperature, air temperature, primary productivity
SSP2-4.5	Sargassum distichum	156977.67	158966.26	1.27	radiation, air temperature, sea surface temperature, salinity, primary productivity
SSP2-4.5	Sargassum elegans	27457.06	27398.3	-0.21	radiation, air temperature, sea surface temperature, salinity, primary productivity
SSP2-4.5	Sargassum fallax	125168.65	120783.05	-3.5	radiation, air temperature, sea surface temperature, salinity, primary productivity
SSP2-4.5	Sargassum filipendula	247166.26	226961.17	-8.17	salinity, air temperature, sea surface temperature, radiation, primary productivity, depth, sea-ice cover
SSP2-4.5	Sargassum filipendula var. montagnei	1095253.32	1074804.32	-1.87	air temperature, salinity, sea surface temperature, radiation, primary productivity, depth
SSP2-4.5	Sargassum flavicans	160736.19	160869.36	0.08	air temperature, radiation, sea surface temperature, salinity, primary productivity
SSP2-4.5	Sargassum flavicans var. pervillei	168582.47	168560.77	-0.01	radiation, air temperature, sea surface temperature, salinity, primary productivity
SSP2-4.5	Sargassum herporhizum	18570.44	18484.04	-0.47	sea surface temperature, air temperature, radiation, primary productivity, salinity
SSP2-4.5	Sargassum horneri	356116.51	357762.11	0.46	sea surface temperature, air temperature, salinity, radiation, primary productivity, depth
SSP2-4.5	Sargassum howeanum	2830.08	2830.08	0	radiation, salinity, sea surface temperature, air temperature, primary productivity
SSP2-4.5	Sargassum hystrix	1282551.51	1210437.65	-5.62	salinity, air temperature, sea surface temperature, radiation, primary productivity, depth
SSP2-4.5	Sargassum ilicifolium	6448524.72	6457688.35	0.14	sea surface temperature, air temperature, salinity, radiation, primary productivity, depth
SSP2-4.5	Sargassum incisifolium	30359.74	30036.61	-1.06	radiation, salinity, air temperature, sea surface temperature, primary productivity
SSP2-4.5	Sargassum johnstonii	49045.76	49045.76	0	radiation, sea surface temperature, air temperature, salinity, primary productivity
SSP2-4.5	Sargassum lacerifolium	57187.04	57092.85	-0.16	radiation, air temperature, sea surface temperature, salinity, primary productivity, sea-ice cover, depth
SSP2-4.5	Sargassum lapazeanum	18891.6	18965.71	0.39	sea surface temperature, radiation, air temperature, salinity, primary productivity
SSP2-4.5	Sargassum lendigerum	142924.64	142957.28	0.02	salinity, air temperature, sea surface temperature, radiation, primary productivity
SSP2-4.5	Sargassum liebmannii	46543.57	46721.78	0.38	sea surface temperature, air temperature, radiation, salinity, primary productivity
SSP2-4.5	Sargassum linearifolium	183902.63	189308.82	2.94	radiation, air temperature, sea surface temperature, salinity, primary productivity, depth, sea-ice cover
SSP2-4.5	Sargassum muticum	783879.55	754312.14	-3.77	air temperature, radiation, sea surface temperature, salinity, primary productivity, sea-ice cover, depth
SSP2-4.5	Sargassum obtusifolium	2788.2	2875.06	3.12	sea surface temperature, air temperature, radiation, salinity, primary productivity
SSP2-4.5	Sargassum oligocystum	49165.44	49273.77	0.22	air temperature, sea surface temperature, radiation, salinity, primary productivity
SSP2-4.5	Sargassum palmeri	3677.39	4265.02	15.98	air temperature, sea surface temperature, salinity, radiation, primary productivity
SSP2-4.5	Sargassum paradoxum	269481.71	265427.1	-1.5	radiation, sea surface temperature, air temperature, salinity, primary productivity, depth
SSP2-4.5	Sargassum patens	63725.58	63961.56	0.37	sea surface temperature, air temperature, radiation, salinity, primary productivity
SSP2-4.5	Sargassum patens var. schizophyllum	294778.41	295857.25	0.37	sea surface temperature, air temperature, radiation, salinity, primary productivity
SSP2-4.5	Sargassum piluliferum	623725.94	627332.17	0.58	sea surface temperature, salinity, radiation, air temperature, primary productivity, depth
SSP2-4.5	Sargassum platycarpum	734369.63	730971.72	-0.46	sea surface temperature, air temperature, salinity, radiation, primary productivity, depth
SSP2-4.5	Sargassum polyceratium	211680.72	218087.94	3.03	sea surface temperature, salinity, air temperature, radiation, primary productivity
SSP2-4.5	Sargassum polycystum	428973.99	511002.99	19.12	radiation, sea surface temperature, air temperature, salinity, primary productivity, sea-ice cover
SSP2-4.5	Sargassum siliquastrum	21667.88	22219.84	2.55	air temperature, sea surface temperature, radiation, salinity, primary productivity
SSP2-4.5	Sargassum sinicola	35474.18	35465.98	-0.02	sea surface temperature, radiation, air temperature, salinity, primary productivity, depth
SSP2-4.5	Sargassum thunbergii	416990.75	415875.05	-0.27	air temperature, radiation, sea surface temperature, salinity, primary productivity
SSP2-4.5	Sargassum vulgare f. leptocarpum	3533143.23	3329917.97	-5.75	salinity, air temperature, sea surface temperature, radiation, primary productivity, depth
SSP2-4.5	Scaberia agardhii	24255.88	18380.9	-24.22	radiation, sea surface temperature, air temperature, salinity, primary productivity
SSP2-4.5	Silvetia compressa	27329.58	26628.03	-2.57	salinity, radiation, primary productivity, sea surface temperature, air temperature, depth, sea-ice cover
SSP2-4.5	Sirophysalis trinodis	1560195.97	1558807.37	-0.09	radiation, air temperature, sea surface temperature, salinity, primary productivity, depth
SSP2-4.5	Stephanocystis dioica	33431.55	34774.98	4.02	air temperature, sea surface temperature, radiation, salinity, primary productivity, depth
SSP2-4.5	Stephanocystis osmundacea	7167.96	5927.69	-17.3	radiation, salinity, air temperature, sea surface temperature, primary productivity, sea-ice cover
SSP2-4.5	Thalassiophyllum clathrus	49189.54	53254.89	8.26	sea surface temperature, air temperature, radiation, salinity, primary productivity
SSP2-4.5	Tilopteris mertensii	369344.23	368914.88	-0.12	air temperature, sea surface temperature, radiation, salinity, primary productivity, sea-ice cover
SSP2-4.5	Turbinaria condensata	294854.77	297479.27	0.89	sea surface temperature, air temperature, radiation, salinity, primary productivity
SSP2-4.5	Turbinaria conoides	4799478.98	4788779.56	-0.22	sea surface temperature, air temperature, radiation, salinity, primary productivity
SSP2-4.5	Turbinaria decurrens	1177586.31	1178499.34	0.08	sea surface temperature, air temperature, radiation, salinity, primary productivity, sea-ice cover
SSP2-4.5	Turbinaria ornata	7327788.6	5795558.3	-20.91	sea surface temperature, air temperature, radiation, salinity, primary productivity
SSP2-4.5	Turbinaria tricostata	36279.79	37006.44	2	air temperature, sea surface temperature, salinity, radiation, primary productivity
SSP2-4.5	Turbinaria triquetra	2933.97	2933.97	0	air temperature, sea surface temperature, salinity, radiation, primary productivity
SSP2-4.5	Turbinaria turbinata	1164471.22	1168304.13	0.33	sea surface temperature, air temperature, salinity, radiation, primary productivity, depth
SSP2-4.5	Undaria pinnatifida	907952.45	854865.94	-5.85	radiation, sea surface temperature, air temperature, salinity, primary productivity, depth, sea-ice cover
SSP2-4.5	Xiphophora chondrophylla	15032.29	15032.29	0	radiation, air temperature, sea surface temperature, salinity, primary productivity, sea-ice cover
SSP2-4.5	Xiphophora gladiata	275196.86	275003.81	-0.07	radiation, air temperature, sea surface temperature, primary productivity, salinity, sea-ice cover
SSP3-7.0	Acrocarpia paniculata	151987.71	151955.29	-0.02	radiation, sea surface temperature, air temperature, salinity, primary productivity, sea-ice cover
SSP3-7.0	Agarum clathratum	473965.99	380437.16	-19.73	sea surface temperature, air temperature, salinity, radiation, primary productivity, sea-ice cover, depth
SSP3-7.0	Agarum turneri	547137.38	508225.44	-7.11	sea surface temperature, air temperature, salinity, radiation, primary productivity, sea-ice cover, depth
SSP3-7.0	Alaria crassifolia	6818.79	6539.22	-4.1	air temperature, radiation, sea surface temperature, salinity, primary productivity
SSP3-7.0	Alaria crispa	2015151.44	1863767.06	-7.51	sea surface temperature, air temperature, salinity, radiation, primary productivity, sea-ice cover
SSP3-7.0	Alaria esculenta	830614.08	625725.29	-24.67	sea surface temperature, radiation, air temperature, salinity, sea-ice cover, primary productivity, depth
SSP3-7.0	Alaria marginata	111224.46	105248.61	-5.37	salinity, radiation, sea surface temperature, air temperature, primary productivity, sea-ice cover, depth
SSP3-7.0	Alaria praelonga	35153.53	35225.59	0.2	sea surface temperature, air temperature, salinity, radiation, primary productivity
SSP3-7.0	Anthophycus longifolius	35359.58	35476.56	0.33	radiation, salinity, air temperature, sea surface temperature, primary productivity, sea-ice cover
SSP3-7.0	Ascophyllum nodosum	892636.8	682708.99	-23.52	radiation, air temperature, sea surface temperature, salinity, primary productivity, sea-ice cover, depth
SSP3-7.0	Ascophyllum nodosum f. mackayi	958372.7	744718.85	-22.29	sea surface temperature, air temperature, radiation, salinity, primary productivity, sea-ice cover, depth
SSP3-7.0	Ascophyllum nodosum f. scorpioides	832054.08	730998.3	-12.15	sea surface temperature, air temperature, radiation, salinity, primary productivity, sea-ice cover, depth
SSP3-7.0	Bifurcaria bifurcata	301791.19	243610.13	-19.28	radiation, air temperature, salinity, sea surface temperature, primary productivity, sea-ice cover
SSP3-7.0	Brassicophycus brassicaeformis	2511.77	2445.54	-2.64	radiation, air temperature, primary productivity, sea surface temperature, salinity
SSP3-7.0	Carpoglossum confluens	72017.09	71810.61	-0.29	radiation, sea surface temperature, air temperature, salinity, primary productivity
SSP3-7.0	Carpophyllum flexuosum	23599.4	23483.12	-0.49	radiation, air temperature, sea surface temperature, salinity, primary productivity, sea-ice cover
SSP3-7.0	Carpophyllum maschalocarpum	72305.31	71241.7	-1.47	radiation, air temperature, sea surface temperature, salinity, primary productivity, sea-ice cover
SSP3-7.0	Carpophyllum plumosum	48623.9	48619.1	-0.01	radiation, air temperature, sea surface temperature, salinity, primary productivity
SSP3-7.0	Caulocystis uvifera	269844.48	268877.19	-0.36	radiation, sea surface temperature, air temperature, salinity, primary productivity, sea-ice cover
SSP3-7.0	Chorda filum	912347.46	839045.52	-8.03	air temperature, radiation, sea surface temperature, salinity, primary productivity, sea-ice cover
SSP3-7.0	Costaria costata	63654.76	61112.97	-3.99	salinity, radiation, sea surface temperature, air temperature, primary productivity, sea-ice cover, depth
SSP3-7.0	Cymathaere triplicata	57163.19	55176.65	-3.48	sea surface temperature, radiation, salinity, air temperature, primary productivity, sea-ice cover
SSP3-7.0	Cystophora brownii	65672.91	66052.68	0.58	radiation, air temperature, sea surface temperature, salinity, primary productivity, depth
SSP3-7.0	Cystophora expansa	126109.34	126109.34	0	radiation, air temperature, sea surface temperature, salinity, primary productivity, sea-ice cover
SSP3-7.0	Cystophora gracilis	30847.18	30847.18	0	radiation, air temperature, sea surface temperature, salinity, primary productivity
SSP3-7.0	Cystophora moniliformis	4912.3	4804.09	-2.2	radiation, air temperature, sea surface temperature, primary productivity, salinity, depth
SSP3-7.0	Cystophora platylobium	69002.93	68833.98	-0.24	radiation, air temperature, sea surface temperature, salinity, primary productivity
SSP3-7.0	Cystophora racemosa	35280.41	35004.86	-0.78	radiation, air temperature, sea surface temperature, salinity, primary productivity
SSP3-7.0	Cystophora retroflexa	89093.43	89020.7	-0.08	radiation, air temperature, sea surface temperature, primary productivity, salinity
SSP3-7.0	Cystophora scalaris	6330.73	5678.08	-10.31	radiation, air temperature, primary productivity, sea surface temperature, salinity
SSP3-7.0	Cystophora siliquosa	29758.5	29739.28	-0.06	radiation, sea surface temperature, air temperature, salinity, primary productivity
SSP3-7.0	Cystophora torulosa	125078.88	97997.95	-21.65	radiation, air temperature, sea surface temperature, salinity, primary productivity, sea-ice cover
SSP3-7.0	Cystophora xiphocarpa	68906.97	68739.92	-0.24	radiation, air temperature, sea surface temperature, primary productivity, salinity, sea-ice cover
SSP3-7.0	Cystoseira algeriensis	4806.07	3563.36	-25.86	radiation, salinity, sea surface temperature, air temperature, primary productivity, sea-ice cover
SSP3-7.0	Cystoseira amentacea	522218.48	523976.32	0.34	salinity, radiation, sea surface temperature, air temperature, primary productivity, depth
SSP3-7.0	Cystoseira amentacea var. stricta	310137.96	310133.04	0	salinity, radiation, sea surface temperature, air temperature, primary productivity, depth
SSP3-7.0	Cystoseira baccata	157959.74	115679.35	-26.77	radiation, air temperature, sea surface temperature, salinity, primary productivity
SSP3-7.0	Cystoseira barbata	2112.36	2121.25	0.42	sea surface temperature, air temperature, radiation, salinity, primary productivity, sea-ice cover
SSP3-7.0	Cystoseira brachycarpa	16477.91	9686.26	-41.22	salinity, radiation, sea surface temperature, air temperature, primary productivity, depth
SSP3-7.0	Cystoseira compressa	789813.03	727690.36	-7.87	salinity, radiation, sea surface temperature, air temperature, primary productivity, depth
SSP3-7.0	Cystoseira compressa subsp. pustulata	440614.99	437768.82	-0.65	salinity, radiation, sea surface temperature, air temperature, primary productivity, depth
SSP3-7.0	Cystoseira crinita	120980.94	119789.22	-0.99	salinity, radiation, sea surface temperature, air temperature, primary productivity
SSP3-7.0	Cystoseira crinita f. bosphorica	121853.71	121933.9	0.07	salinity, radiation, air temperature, sea surface temperature, primary productivity
SSP3-7.0	Cystoseira foeniculacea	502156.9	506088.96	0.78	radiation, salinity, air temperature, sea surface temperature, primary productivity
SSP3-7.0	Cystoseira humilis var. myriophylloides	226506.7	227002.59	0.22	radiation, salinity, air temperature, sea surface temperature, primary productivity, sea-ice cover
SSP3-7.0	Cystoseira nodicaulis	48551.77	48151.69	-0.82	radiation, air temperature, sea surface temperature, salinity, primary productivity
SSP3-7.0	Cystoseira tamariscifolia	290214.23	221045.99	-23.83	radiation, salinity, air temperature, sea surface temperature, primary productivity, sea-ice cover, depth
SSP3-7.0	Cystoseira usneoides	9711.19	9554.53	-1.61	radiation, salinity, air temperature, sea surface temperature, primary productivity
SSP3-7.0	Cystoseira zosteroides	44069.41	44021.03	-0.11	salinity, air temperature, radiation, sea surface temperature, primary productivity
SSP3-7.0	Dictyoneurum californicum	7177.48	7229.78	0.73	salinity, radiation, air temperature, sea surface temperature, primary productivity, depth, sea-ice cover
SSP3-7.0	Dictyoneurum reticulatum	4995.11	3947.81	-20.97	primary productivity, salinity, radiation, air temperature, sea surface temperature, sea-ice cover
SSP3-7.0	Durvillaea antarctica	253330.76	210130.5	-17.05	radiation, sea surface temperature, air temperature, primary productivity, salinity, sea-ice cover
SSP3-7.0	Ecklonia biruncinata	5097.05	5097.05	0	radiation, salinity, air temperature, primary productivity, sea surface temperature, sea-ice cover
SSP3-7.0	Ecklonia maxima	7571.82	7600.02	0.37	radiation, primary productivity, air temperature, salinity, sea surface temperature
SSP3-7.0	Ecklonia radiata	612630.99	614523.72	0.31	radiation, air temperature, sea surface temperature, salinity, primary productivity, sea-ice cover
SSP3-7.0	Ecklonia radicosa	2435.35	2361.47	-3.03	sea surface temperature, air temperature, salinity, radiation, primary productivity
SSP3-7.0	Egregia menziesii	37663.36	31609.09	-16.07	salinity, radiation, air temperature, sea surface temperature, primary productivity, depth, sea-ice cover
SSP3-7.0	Eisenia arborea	28613.65	28816.18	0.71	radiation, salinity, air temperature, sea surface temperature, primary productivity, depth, sea-ice cover
SSP3-7.0	Eisenia bicyclis	16814.88	15072.9	-10.36	air temperature, sea surface temperature, radiation, salinity, primary productivity, depth
SSP3-7.0	Eualaria fistulosa	87135.98	86102.64	-1.19	sea surface temperature, radiation, air temperature, salinity, primary productivity, sea-ice cover
SSP3-7.0	Fucus ceranoides	287801.78	233003.6	-19.04	radiation, air temperature, salinity, sea surface temperature, primary productivity, sea-ice cover
SSP3-7.0	Fucus cottonii	40617.09	40415.29	-0.5	radiation, sea surface temperature, air temperature, salinity, sea-ice cover, primary productivity
SSP3-7.0	Fucus distichus	702331.19	575422.78	-18.07	sea surface temperature, air temperature, radiation, salinity, primary productivity, sea-ice cover, depth
SSP3-7.0	Fucus distichus subsp. anceps	374264.4	303832.72	-18.82	sea surface temperature, radiation, air temperature, salinity, primary productivity, sea-ice cover, depth
SSP3-7.0	Fucus distichus subsp. edentatus	841912.3	827895.68	-1.66	sea surface temperature, radiation, air temperature, salinity, primary productivity, sea-ice cover, depth
SSP3-7.0	Fucus distichus subsp. evanescens	2018694.43	2018295.67	-0.02	sea surface temperature, air temperature, radiation, salinity, primary productivity, sea-ice cover, depth
SSP3-7.0	Fucus filiformis	2896.52	3664.91	26.53	air temperature, sea surface temperature, radiation, salinity, primary productivity, sea-ice cover
SSP3-7.0	Fucus serratus	596290.34	473203.17	-20.64	radiation, air temperature, sea surface temperature, salinity, primary productivity, sea-ice cover
SSP3-7.0	Fucus spiralis	889064.2	771614.67	-13.21	radiation, air temperature, sea surface temperature, salinity, primary productivity, sea-ice cover, depth
SSP3-7.0	Fucus spiralis var. lutarius	665131.24	669165.06	0.61	sea surface temperature, radiation, air temperature, salinity, primary productivity, sea-ice cover, depth
SSP3-7.0	Fucus vesiculosus	1276035.35	1023048.81	-19.83	radiation, air temperature, sea surface temperature, salinity, primary productivity, sea-ice cover, depth
SSP3-7.0	Fucus vesiculosus f. volubilis	1298867.6	1177561.4	-9.34	sea surface temperature, air temperature, radiation, salinity, primary productivity, sea-ice cover, depth
SSP3-7.0	Fucus vesiculosus var. linearis	1284264.98	1146497.57	-10.73	sea surface temperature, air temperature, radiation, salinity, primary productivity, sea-ice cover, depth
SSP3-7.0	Fucus virsoides	65111.3	65001.91	-0.17	air temperature, radiation, sea surface temperature, salinity, primary productivity
SSP3-7.0	Halidrys siliquosa	445459.85	393820.73	-11.59	radiation, air temperature, sea surface temperature, salinity, primary productivity, sea-ice cover
SSP3-7.0	Halosiphon tomentosus	694680.64	517360.61	-25.53	air temperature, sea surface temperature, salinity, radiation, sea-ice cover, primary productivity
SSP3-7.0	Haplospora globosa	505928.76	379709.05	-24.95	air temperature, sea surface temperature, salinity, radiation, primary productivity, sea-ice cover, depth
SSP3-7.0	Hedophyllum bongardianum	110426.08	95800.93	-13.24	sea surface temperature, radiation, air temperature, salinity, primary productivity
SSP3-7.0	Hedophyllum dentigerum	267589.98	265360.63	-0.83	sea surface temperature, air temperature, primary productivity, radiation, salinity, sea-ice cover
SSP3-7.0	Hedophyllum sessile	103359.46	101019.66	-2.26	sea surface temperature, radiation, air temperature, primary productivity, salinity, sea-ice cover
SSP3-7.0	Himanthalia elongata	350515.48	300990.14	-14.13	radiation, air temperature, sea surface temperature, salinity, primary productivity, sea-ice cover, depth
SSP3-7.0	Hormophysa cuneiformis	6052232.55	6095137.47	0.71	sea surface temperature, air temperature, radiation, salinity, primary productivity, depth
SSP3-7.0	Hormosira banksii	356120.6	301895.83	-15.23	radiation, air temperature, sea surface temperature, salinity, primary productivity, sea-ice cover
SSP3-7.0	Laminaria abyssalis	4944.27	4981.03	0.74	salinity, radiation, air temperature, sea surface temperature, primary productivity, sea-ice cover, depth
SSP3-7.0	Laminaria bullata	2049.72	2002.15	-2.32	salinity, sea surface temperature, radiation, air temperature, primary productivity, sea-ice cover
SSP3-7.0	Laminaria cuneifolia	8053.3	7475.68	-7.17	salinity, primary productivity, sea surface temperature, radiation, air temperature, sea-ice cover
SSP3-7.0	Laminaria digitata	280119.52	172784.34	-38.32	sea surface temperature, air temperature, radiation, salinity, primary productivity, sea-ice cover
SSP3-7.0	Laminaria ephemera	36608.07	33282.28	-9.08	sea surface temperature, radiation, air temperature, salinity, primary productivity
SSP3-7.0	Laminaria farlowii	15887.77	15629.32	-1.63	salinity, radiation, air temperature, sea surface temperature, primary productivity, depth, sea-ice cover
SSP3-7.0	Laminaria hyperborea	218981.38	153982.55	-29.68	radiation, sea surface temperature, air temperature, salinity, primary productivity, sea-ice cover, depth
SSP3-7.0	Laminaria longipes	311791.12	251885.05	-19.21	sea surface temperature, radiation, air temperature, salinity, primary productivity, sea-ice cover
SSP3-7.0	Laminaria ochroleuca	143730.11	117763.98	-18.07	radiation, salinity, air temperature, sea surface temperature, primary productivity, depth
SSP3-7.0	Laminaria pallida	12549.58	8908.07	-29.02	radiation, air temperature, sea surface temperature, primary productivity, salinity
SSP3-7.0	Laminaria platymeris	2278.27	2262.31	-0.7	salinity, radiation, air temperature, sea surface temperature, primary productivity
SSP3-7.0	Laminaria rodriguezii	75401.08	55932.39	-25.82	salinity, air temperature, sea surface temperature, radiation, primary productivity
SSP3-7.0	Laminaria setchellii	37227.1	44956.01	20.76	salinity, radiation, air temperature, sea surface temperature, primary productivity, depth, sea-ice cover
SSP3-7.0	Laminaria sinclairii	37639.99	34346.26	-8.75	primary productivity, sea surface temperature, radiation, air temperature, salinity, depth
SSP3-7.0	Laminaria solidungula	915799.9	858566.43	-6.25	sea surface temperature, air temperature, sea-ice cover, radiation, salinity, primary productivity
SSP3-7.0	Laminaria yezoensis	67282.63	39288.9	-41.61	sea surface temperature, air temperature, radiation, salinity, primary productivity, sea-ice cover
SSP3-7.0	Lessonia corrugata	118222.25	118554.84	0.28	radiation, air temperature, sea surface temperature, salinity, primary productivity
SSP3-7.0	Lessonia flavicans	92272.74	92320.41	0.05	radiation, sea surface temperature, air temperature, primary productivity, salinity
SSP3-7.0	Lessonia nigrescens	30056.46	30557.47	1.67	primary productivity, radiation, air temperature, sea surface temperature, salinity, sea-ice cover
SSP3-7.0	Lessonia searlesiana	131327.78	132933.65	1.22	sea surface temperature, air temperature, radiation, primary productivity, salinity
SSP3-7.0	Lessonia spicata	2577.6	2577.6	0	primary productivity, radiation, sea surface temperature, air temperature, salinity
SSP3-7.0	Lessonia trabeculata	7991.03	5554.94	-30.49	primary productivity, radiation, air temperature, sea surface temperature, salinity, sea-ice cover
SSP3-7.0	Lessoniopsis littoralis	52632.04	51973.28	-1.25	sea surface temperature, air temperature, salinity, radiation, primary productivity, sea-ice cover
SSP3-7.0	Macrocystis pyrifera	860179.13	792229.24	-7.9	sea surface temperature, air temperature, radiation, salinity, primary productivity, sea-ice cover, depth
SSP3-7.0	Neoagarum fimbriatum	14194.51	8316.62	-41.41	salinity, radiation, air temperature, sea surface temperature, primary productivity, depth, sea-ice cover
SSP3-7.0	Nereocystis luetkeana	92390.53	86728.28	-6.13	salinity, radiation, sea surface temperature, air temperature, primary productivity, sea-ice cover, depth
SSP3-7.0	Notheia anomala	20835.94	20626.77	-1	radiation, air temperature, sea surface temperature, primary productivity, salinity
SSP3-7.0	Pelagophycus porra	839.94	839.94	0	sea surface temperature, air temperature, radiation, salinity, primary productivity
SSP3-7.0	Pelvetia canaliculata	397177.25	331842.42	-16.45	radiation, air temperature, sea surface temperature, salinity, primary productivity, sea-ice cover
SSP3-7.0	Pelvetiopsis californica	10122.57	9703.17	-4.14	air temperature, radiation, salinity, primary productivity, sea surface temperature, depth
SSP3-7.0	Pelvetiopsis limitata	68356.96	64800.26	-5.2	sea surface temperature, salinity, primary productivity, radiation, air temperature, depth
SSP3-7.0	Phyllariopsis brevipes	84660.47	77025.63	-9.02	radiation, salinity, air temperature, sea surface temperature, primary productivity, depth
SSP3-7.0	Phyllariopsis purpurascens	184194.38	184678.99	0.26	radiation, salinity, air temperature, sea surface temperature, primary productivity
SSP3-7.0	Phyllotricha decipiens	150047.46	149975.22	-0.05	radiation, sea surface temperature, air temperature, salinity, primary productivity, sea-ice cover
SSP3-7.0	Phyllotricha verruculosa	346069.96	331189.7	-4.3	radiation, air temperature, sea surface temperature, primary productivity, salinity
SSP3-7.0	Pleurophycus gardneri	11846.83	12682.06	7.05	salinity, radiation, air temperature, sea surface temperature, primary productivity, sea-ice cover, depth
SSP3-7.0	Postelsia palmaeformis	15761.4	14454.05	-8.29	sea surface temperature, radiation, primary productivity, air temperature, salinity, depth
SSP3-7.0	Pterygophora californica	38803.75	38915.89	0.29	salinity, radiation, air temperature, sea surface temperature, primary productivity, depth, sea-ice cover
SSP3-7.0	Saccharina japonica var. diabolica	5589567.45	6025036.72	7.79	salinity, radiation, sea surface temperature, air temperature, primary productivity, depth, sea-ice cover
SSP3-7.0	Saccharina japonica var. ochotensis	2509038.73	2658667.82	5.96	salinity, sea surface temperature, radiation, air temperature, primary productivity, depth, sea-ice cover
SSP3-7.0	Saccharina japonica var. religiosa	5564733.69	5588632.23	0.43	radiation, salinity, sea surface temperature, air temperature, primary productivity, depth, sea-ice cover
SSP3-7.0	Saccharina latissima	1043730.21	1003872.03	-3.82	radiation, sea surface temperature, air temperature, salinity, primary productivity, sea-ice cover, depth
SSP3-7.0	Saccharina longicruris	25205.55	24819.88	-1.53	salinity, sea surface temperature, air temperature, radiation, sea-ice cover, primary productivity
SSP3-7.0	Saccharina nigripes	182877.1	165572.05	-9.46	sea surface temperature, air temperature, salinity, radiation, sea-ice cover, primary productivity
SSP3-7.0	Saccorhiza dermatodea	875538.94	855332.59	-2.31	sea surface temperature, air temperature, radiation, salinity, primary productivity, sea-ice cover, depth
SSP3-7.0	Saccorhiza polyschides	294960.67	265169.81	-10.1	radiation, air temperature, salinity, sea surface temperature, primary productivity, sea-ice cover, depth
SSP3-7.0	Sargassopsis decurrens	256765.67	247006.02	-3.8	air temperature, radiation, sea surface temperature, salinity, primary productivity
SSP3-7.0	Sargassum aquifolium	346073.13	346247.41	0.05	sea surface temperature, radiation, air temperature, salinity, primary productivity
SSP3-7.0	Sargassum cymosum	967962.14	982193.08	1.47	salinity, sea surface temperature, air temperature, radiation, primary productivity
SSP3-7.0	Sargassum cymosum f. dichocarpum	1257352.26	1225104.89	-2.56	salinity, sea surface temperature, air temperature, radiation, primary productivity, depth, sea-ice cover
SSP3-7.0	Sargassum desfontainesii	13463.33	13460.61	-0.02	salinity, radiation, sea surface temperature, air temperature, primary productivity
SSP3-7.0	Sargassum distichum	156708.37	156101.51	-0.39	radiation, air temperature, sea surface temperature, salinity, primary productivity
SSP3-7.0	Sargassum elegans	26762.09	26767.22	0.02	radiation, salinity, sea surface temperature, air temperature, primary productivity
SSP3-7.0	Sargassum fallax	125117.05	109937.84	-12.13	radiation, air temperature, sea surface temperature, salinity, primary productivity, depth
SSP3-7.0	Sargassum filipendula	248734.64	246816.92	-0.77	sea surface temperature, salinity, air temperature, radiation, primary productivity, depth
SSP3-7.0	Sargassum filipendula var. montagnei	1097651.65	1106327.12	0.79	sea surface temperature, salinity, air temperature, radiation, primary productivity, depth, sea-ice cover
SSP3-7.0	Sargassum flavicans	136341.78	136336.72	0	salinity, radiation, air temperature, sea surface temperature, primary productivity
SSP3-7.0	Sargassum flavicans var. pervillei	159110.02	159110.28	0	radiation, salinity, sea surface temperature, air temperature, primary productivity
SSP3-7.0	Sargassum herporhizum	18613.35	17783.55	-4.46	radiation, sea surface temperature, air temperature, salinity, primary productivity, sea-ice cover
SSP3-7.0	Sargassum horneri	353308.64	332322.63	-5.94	sea surface temperature, air temperature, radiation, salinity, primary productivity, depth, sea-ice cover
SSP3-7.0	Sargassum howeanum	2852.93	2852.93	0	radiation, air temperature, sea surface temperature, salinity, primary productivity
SSP3-7.0	Sargassum hystrix	1210489.5	1235442.12	2.06	salinity, sea surface temperature, air temperature, radiation, primary productivity, depth
SSP3-7.0	Sargassum ilicifolium	5221668.34	5064954.75	-3	sea surface temperature, air temperature, salinity, radiation, primary productivity, depth
SSP3-7.0	Sargassum incisifolium	30767.68	30764.97	-0.01	radiation, salinity, air temperature, sea surface temperature, primary productivity
SSP3-7.0	Sargassum johnstonii	49010.21	48980.98	-0.06	radiation, sea surface temperature, air temperature, salinity, primary productivity
SSP3-7.0	Sargassum lacerifolium	55521.93	55529.14	0.01	radiation, air temperature, sea surface temperature, salinity, primary productivity
SSP3-7.0	Sargassum lapazeanum	19143.96	19138.66	-0.03	sea surface temperature, air temperature, radiation, salinity, primary productivity
SSP3-7.0	Sargassum lendigerum	134944.18	136344.3	1.04	salinity, air temperature, radiation, sea surface temperature, primary productivity, depth, sea-ice cover
SSP3-7.0	Sargassum liebmannii	45982.38	46193.37	0.46	sea surface temperature, air temperature, radiation, salinity, primary productivity
SSP3-7.0	Sargassum linearifolium	185072.07	182257.02	-1.52	radiation, sea surface temperature, air temperature, salinity, primary productivity, depth
SSP3-7.0	Sargassum muticum	759710	716171.85	-5.73	air temperature, radiation, sea surface temperature, salinity, primary productivity, sea-ice cover, depth
SSP3-7.0	Sargassum obtusifolium	2536.3	2860.58	12.79	sea surface temperature, air temperature, radiation, salinity, primary productivity
SSP3-7.0	Sargassum oligocystum	52129.49	57726.77	10.74	air temperature, sea surface temperature, salinity, radiation, primary productivity
SSP3-7.0	Sargassum palmeri	3570.27	4208.7	17.88	air temperature, salinity, sea surface temperature, radiation, primary productivity
SSP3-7.0	Sargassum paradoxum	259724.19	265169.43	2.1	radiation, sea surface temperature, air temperature, salinity, primary productivity
SSP3-7.0	Sargassum patens	64771.68	65842.74	1.65	sea surface temperature, air temperature, radiation, salinity, primary productivity
SSP3-7.0	Sargassum patens var. schizophyllum	298481.25	300164.17	0.56	sea surface temperature, radiation, air temperature, salinity, primary productivity
SSP3-7.0	Sargassum piluliferum	612290.54	611237.73	-0.17	sea surface temperature, radiation, air temperature, salinity, primary productivity, depth
SSP3-7.0	Sargassum platycarpum	709688.65	722211.68	1.76	sea surface temperature, air temperature, salinity, radiation, primary productivity, depth
SSP3-7.0	Sargassum polyceratium	222331.43	222391.6	0.03	sea surface temperature, salinity, air temperature, radiation, primary productivity
SSP3-7.0	Sargassum polycystum	495947.72	495920.63	-0.01	radiation, sea surface temperature, air temperature, salinity, primary productivity
SSP3-7.0	Sargassum siliquastrum	21561.12	21408.57	-0.71	air temperature, sea surface temperature, radiation, salinity, primary productivity, sea-ice cover
SSP3-7.0	Sargassum sinicola	35230.58	33485.69	-4.95	radiation, sea surface temperature, air temperature, salinity, primary productivity
SSP3-7.0	Sargassum thunbergii	411740.56	415120.39	0.82	air temperature, radiation, sea surface temperature, salinity, primary productivity, sea-ice cover
SSP3-7.0	Sargassum vulgare f. leptocarpum	3344396.12	3207050.92	-4.11	salinity, air temperature, sea surface temperature, radiation, primary productivity, depth
SSP3-7.0	Scaberia agardhii	25129.63	12838.38	-48.91	radiation, sea surface temperature, air temperature, salinity, primary productivity
SSP3-7.0	Silvetia compressa	27942.83	27330.55	-2.19	salinity, radiation, primary productivity, air temperature, sea surface temperature, depth
SSP3-7.0	Sirophysalis trinodis	1504495.39	1498216.96	-0.42	radiation, sea surface temperature, air temperature, salinity, primary productivity, depth, sea-ice cover
SSP3-7.0	Stephanocystis dioica	33424.15	33242.75	-0.54	sea surface temperature, air temperature, salinity, radiation, primary productivity, depth
SSP3-7.0	Stephanocystis osmundacea	7130.68	6978.08	-2.14	salinity, radiation, air temperature, sea surface temperature, primary productivity
SSP3-7.0	Thalassiophyllum clathrus	49316.43	50902.27	3.22	sea surface temperature, air temperature, radiation, salinity, primary productivity
SSP3-7.0	Tilopteris mertensii	349410.92	354042.66	1.33	air temperature, radiation, sea surface temperature, salinity, primary productivity, sea-ice cover, depth
SSP3-7.0	Turbinaria condensata	274100.94	275076.71	0.36	air temperature, sea surface temperature, radiation, salinity, primary productivity
SSP3-7.0	Turbinaria conoides	4548404.77	4553029.58	0.1	sea surface temperature, air temperature, radiation, salinity, primary productivity
SSP3-7.0	Turbinaria decurrens	1221923.35	1199292.69	-1.85	sea surface temperature, air temperature, radiation, salinity, primary productivity, depth
SSP3-7.0	Turbinaria ornata	7732325.55	6085610.81	-21.3	sea surface temperature, air temperature, radiation, salinity, primary productivity, depth, sea-ice cover
SSP3-7.0	Turbinaria tricostata	36873.71	36715.39	-0.43	sea surface temperature, air temperature, salinity, radiation, primary productivity
SSP3-7.0	Turbinaria triquetra	2939.93	2939.93	0	sea surface temperature, air temperature, salinity, radiation, primary productivity
SSP3-7.0	Turbinaria turbinata	1166083.79	1045637.47	-10.33	sea surface temperature, air temperature, salinity, radiation, primary productivity, depth, sea-ice cover
SSP3-7.0	Undaria pinnatifida	885291.8	735991.68	-16.86	radiation, sea surface temperature, air temperature, salinity, primary productivity, depth, sea-ice cover
SSP3-7.0	Xiphophora chondrophylla	14999.94	14468	-3.55	radiation, air temperature, sea surface temperature, salinity, primary productivity
SSP3-7.0	Xiphophora gladiata	271636.78	262828.09	-3.24	radiation, air temperature, primary productivity, sea surface temperature, salinity, sea-ice cover
SSP5-8.5	Acrocarpia paniculata	152624.53	152588.6	-0.02	radiation, air temperature, sea surface temperature, salinity, primary productivity
SSP5-8.5	Agarum clathratum	415587.12	280934.2	-32.4	salinity, sea surface temperature, air temperature, radiation, primary productivity, sea-ice cover, depth
SSP5-8.5	Agarum turneri	577760.35	422699.02	-26.84	sea surface temperature, salinity, air temperature, radiation, primary productivity, sea-ice cover
SSP5-8.5	Alaria crassifolia	6902.77	6902.77	0	air temperature, radiation, salinity, sea surface temperature, primary productivity
SSP5-8.5	Alaria crispa	2222356.77	2203905.79	-0.83	sea surface temperature, air temperature, salinity, radiation, primary productivity, sea-ice cover
SSP5-8.5	Alaria esculenta	887903.19	637261.85	-28.23	sea surface temperature, radiation, air temperature, salinity, primary productivity, sea-ice cover, depth
SSP5-8.5	Alaria marginata	92205.01	48064.91	-47.87	salinity, radiation, air temperature, sea surface temperature, primary productivity, sea-ice cover, depth
SSP5-8.5	Alaria praelonga	37149.74	31059.86	-16.39	sea surface temperature, salinity, radiation, air temperature, primary productivity, sea-ice cover
SSP5-8.5	Anthophycus longifolius	35440.33	35460.71	0.06	radiation, air temperature, salinity, sea surface temperature, primary productivity
SSP5-8.5	Ascophyllum nodosum	959054.98	664829.18	-30.68	radiation, air temperature, sea surface temperature, salinity, primary productivity, sea-ice cover, depth
SSP5-8.5	Ascophyllum nodosum f. mackayi	953155.44	609635.29	-36.04	sea surface temperature, air temperature, radiation, salinity, primary productivity, sea-ice cover, depth
SSP5-8.5	Ascophyllum nodosum f. scorpioides	836598.68	512918.39	-38.69	sea surface temperature, air temperature, radiation, salinity, primary productivity, sea-ice cover, depth
SSP5-8.5	Bifurcaria bifurcata	284447.86	137763.54	-51.57	radiation, air temperature, salinity, sea surface temperature, primary productivity, depth
SSP5-8.5	Brassicophycus brassicaeformis	2096.54	2542.34	21.26	radiation, air temperature, salinity, primary productivity, sea surface temperature
SSP5-8.5	Carpoglossum confluens	71839.95	68584.62	-4.53	radiation, air temperature, sea surface temperature, salinity, primary productivity, sea-ice cover
SSP5-8.5	Carpophyllum flexuosum	24298.27	11999.67	-50.62	radiation, air temperature, sea surface temperature, salinity, primary productivity
SSP5-8.5	Carpophyllum maschalocarpum	72583.1	72597.36	0.02	radiation, air temperature, sea surface temperature, salinity, primary productivity
SSP5-8.5	Carpophyllum plumosum	46012.71	42383.5	-7.89	radiation, air temperature, sea surface temperature, salinity, primary productivity
SSP5-8.5	Caulocystis uvifera	278814.43	278750.99	-0.02	radiation, sea surface temperature, air temperature, salinity, primary productivity, sea-ice cover, depth
SSP5-8.5	Chorda filum	938213.36	831537.4	-11.37	air temperature, radiation, sea surface temperature, salinity, primary productivity, sea-ice cover
SSP5-8.5	Costaria costata	61607.32	51398.59	-16.57	salinity, radiation, air temperature, sea surface temperature, primary productivity, sea-ice cover, depth
SSP5-8.5	Cymathaere triplicata	54590.55	51874.88	-4.97	sea surface temperature, salinity, radiation, air temperature, primary productivity, sea-ice cover
SSP5-8.5	Cystophora brownii	65539.85	65489.16	-0.08	radiation, air temperature, sea surface temperature, salinity, primary productivity, sea-ice cover
SSP5-8.5	Cystophora expansa	125240.23	125204.8	-0.03	radiation, air temperature, sea surface temperature, salinity, primary productivity
SSP5-8.5	Cystophora gracilis	30189.79	30142.76	-0.16	radiation, air temperature, sea surface temperature, salinity, primary productivity
SSP5-8.5	Cystophora moniliformis	4994.58	5012.19	0.35	radiation, air temperature, sea surface temperature, primary productivity, salinity
SSP5-8.5	Cystophora platylobium	68388.48	68032.35	-0.52	radiation, air temperature, sea surface temperature, salinity, primary productivity, sea-ice cover
SSP5-8.5	Cystophora racemosa	35338.33	35338.33	0	radiation, air temperature, sea surface temperature, salinity, primary productivity
SSP5-8.5	Cystophora retroflexa	91699.88	91706.03	0.01	radiation, air temperature, sea surface temperature, salinity, primary productivity
SSP5-8.5	Cystophora scalaris	6677.51	6584.27	-1.4	radiation, air temperature, sea surface temperature, primary productivity, salinity
SSP5-8.5	Cystophora siliquosa	29751.05	29751.05	0	radiation, sea surface temperature, air temperature, salinity, primary productivity
SSP5-8.5	Cystophora torulosa	126304.61	107547.91	-14.85	radiation, air temperature, sea surface temperature, salinity, primary productivity
SSP5-8.5	Cystophora xiphocarpa	69210.25	69167.65	-0.06	radiation, air temperature, sea surface temperature, primary productivity, salinity, sea-ice cover
SSP5-8.5	Cystoseira algeriensis	4491.62	4861.61	8.24	salinity, radiation, air temperature, sea surface temperature, primary productivity
SSP5-8.5	Cystoseira amentacea	546751.13	543574.24	-0.58	salinity, radiation, sea surface temperature, air temperature, primary productivity, depth
SSP5-8.5	Cystoseira amentacea var. stricta	313633.17	313549.85	-0.03	salinity, radiation, sea surface temperature, air temperature, primary productivity, depth
SSP5-8.5	Cystoseira baccata	155371.51	86932.25	-44.05	radiation, air temperature, salinity, sea surface temperature, primary productivity, sea-ice cover
SSP5-8.5	Cystoseira barbata	2172.58	2172.58	0	air temperature, sea surface temperature, radiation, salinity, primary productivity, sea-ice cover
SSP5-8.5	Cystoseira brachycarpa	15520.96	11704.94	-24.59	salinity, radiation, sea surface temperature, air temperature, primary productivity
SSP5-8.5	Cystoseira compressa	772182.16	681106	-11.79	salinity, radiation, sea surface temperature, air temperature, primary productivity, depth
SSP5-8.5	Cystoseira compressa subsp. pustulata	422017.53	358251.41	-15.11	salinity, radiation, sea surface temperature, air temperature, primary productivity, depth
SSP5-8.5	Cystoseira crinita	120817.1	119254.89	-1.29	salinity, radiation, sea surface temperature, air temperature, primary productivity
SSP5-8.5	Cystoseira crinita f. bosphorica	121239.18	121224.73	-0.01	salinity, radiation, sea surface temperature, air temperature, primary productivity
SSP5-8.5	Cystoseira foeniculacea	478528.7	379903.71	-20.61	salinity, radiation, sea surface temperature, air temperature, primary productivity, depth
SSP5-8.5	Cystoseira humilis var. myriophylloides	239136.22	161634.99	-32.41	salinity, radiation, air temperature, sea surface temperature, primary productivity
SSP5-8.5	Cystoseira nodicaulis	48163.73	48113.01	-0.11	air temperature, radiation, sea surface temperature, salinity, primary productivity
SSP5-8.5	Cystoseira tamariscifolia	300232.57	176233.21	-41.3	radiation, salinity, air temperature, sea surface temperature, primary productivity, depth
SSP5-8.5	Cystoseira usneoides	9577.49	8813.39	-7.98	salinity, radiation, sea surface temperature, air temperature, primary productivity
SSP5-8.5	Cystoseira zosteroides	43781.15	43658.21	-0.28	salinity, radiation, air temperature, sea surface temperature, primary productivity, depth
SSP5-8.5	Dictyoneurum californicum	10104.17	8339.36	-17.47	salinity, radiation, air temperature, sea surface temperature, primary productivity, depth, sea-ice cover
SSP5-8.5	Dictyoneurum reticulatum	4666.73	3883.26	-16.79	salinity, primary productivity, radiation, sea surface temperature, air temperature, depth
SSP5-8.5	Durvillaea antarctica	268237.79	268255.48	0.01	radiation, sea surface temperature, air temperature, salinity, primary productivity, sea-ice cover
SSP5-8.5	Ecklonia biruncinata	4904.85	4904.85	0	radiation, air temperature, salinity, sea surface temperature, primary productivity, sea-ice cover
SSP5-8.5	Ecklonia maxima	6812.64	7626.62	11.95	radiation, primary productivity, air temperature, salinity, sea surface temperature
SSP5-8.5	Ecklonia radiata	591295.32	590989.94	-0.05	radiation, air temperature, sea surface temperature, salinity, primary productivity, sea-ice cover, depth
SSP5-8.5	Ecklonia radicosa	2493.94	2165.32	-13.18	air temperature, sea surface temperature, radiation, salinity, primary productivity, sea-ice cover
SSP5-8.5	Egregia menziesii	46239.25	42072.88	-9.01	salinity, radiation, air temperature, sea surface temperature, primary productivity, depth, sea-ice cover
SSP5-8.5	Eisenia arborea	29853.33	29263.5	-1.98	radiation, salinity, air temperature, sea surface temperature, primary productivity, depth, sea-ice cover
SSP5-8.5	Eisenia bicyclis	17184.24	13848.36	-19.41	sea surface temperature, air temperature, radiation, salinity, primary productivity
SSP5-8.5	Eualaria fistulosa	85180.67	77463.86	-9.06	sea surface temperature, radiation, air temperature, salinity, primary productivity, sea-ice cover
SSP5-8.5	Fucus ceranoides	292604.08	182972.15	-37.47	radiation, air temperature, salinity, sea surface temperature, primary productivity, sea-ice cover
SSP5-8.5	Fucus cottonii	41893.85	38616.17	-7.82	radiation, air temperature, sea surface temperature, salinity, primary productivity, sea-ice cover
SSP5-8.5	Fucus distichus	728075.61	714465.12	-1.87	sea surface temperature, air temperature, radiation, salinity, primary productivity, sea-ice cover, depth
SSP5-8.5	Fucus distichus subsp. anceps	374422.02	264103.38	-29.46	sea surface temperature, radiation, air temperature, salinity, primary productivity, sea-ice cover, depth
SSP5-8.5	Fucus distichus subsp. edentatus	841233.35	819942.15	-2.53	sea surface temperature, radiation, air temperature, salinity, primary productivity, sea-ice cover, depth
SSP5-8.5	Fucus distichus subsp. evanescens	1986002.93	1907342.21	-3.96	sea surface temperature, radiation, air temperature, salinity, primary productivity, sea-ice cover
SSP5-8.5	Fucus filiformis	4302.9	4302.9	0	air temperature, sea surface temperature, salinity, radiation, primary productivity
SSP5-8.5	Fucus serratus	608691.84	409159.44	-32.78	radiation, air temperature, sea surface temperature, salinity, primary productivity, sea-ice cover
SSP5-8.5	Fucus spiralis	899214.75	903501.69	0.48	radiation, air temperature, sea surface temperature, salinity, primary productivity, sea-ice cover, depth
SSP5-8.5	Fucus spiralis var. lutarius	650185.71	623297.56	-4.14	radiation, sea surface temperature, air temperature, salinity, primary productivity, sea-ice cover, depth
SSP5-8.5	Fucus vesiculosus	1258720.47	883126.09	-29.84	radiation, air temperature, sea surface temperature, salinity, primary productivity, sea-ice cover, depth
SSP5-8.5	Fucus vesiculosus f. volubilis	1286104.81	1222089.44	-4.98	sea surface temperature, air temperature, radiation, salinity, primary productivity, sea-ice cover, depth
SSP5-8.5	Fucus vesiculosus var. linearis	1277247.87	881545.79	-30.98	sea surface temperature, air temperature, radiation, salinity, primary productivity, sea-ice cover, depth
SSP5-8.5	Fucus virsoides	65152.3	65152.3	0	air temperature, radiation, sea surface temperature, salinity, primary productivity
SSP5-8.5	Halidrys siliquosa	440162.75	390061.76	-11.38	radiation, air temperature, sea surface temperature, salinity, primary productivity, sea-ice cover
SSP5-8.5	Halosiphon tomentosus	608551.98	510691.46	-16.08	air temperature, salinity, sea surface temperature, radiation, primary productivity, sea-ice cover
SSP5-8.5	Haplospora globosa	473568.87	469530.37	-0.85	air temperature, sea surface temperature, salinity, radiation, primary productivity, sea-ice cover
SSP5-8.5	Hedophyllum bongardianum	135062.63	88167.97	-34.72	sea surface temperature, air temperature, radiation, salinity, primary productivity, sea-ice cover
SSP5-8.5	Hedophyllum dentigerum	297657.71	194928.1	-34.51	sea surface temperature, radiation, primary productivity, air temperature, salinity, sea-ice cover
SSP5-8.5	Hedophyllum sessile	102169.89	89061.29	-12.83	sea surface temperature, radiation, air temperature, primary productivity, salinity, sea-ice cover, depth
SSP5-8.5	Himanthalia elongata	344631.5	273459.37	-20.65	radiation, air temperature, sea surface temperature, salinity, primary productivity, sea-ice cover, depth
SSP5-8.5	Hormophysa cuneiformis	6091597.99	5861199.48	-3.78	sea surface temperature, air temperature, radiation, salinity, primary productivity
SSP5-8.5	Hormosira banksii	366964.45	366924.01	-0.01	radiation, air temperature, sea surface temperature, salinity, primary productivity, depth, sea-ice cover
SSP5-8.5	Laminaria abyssalis	4862.69	4997.39	2.77	salinity, radiation, sea surface temperature, air temperature, primary productivity, depth
SSP5-8.5	Laminaria bullata	2033.17	926.61	-54.43	salinity, sea surface temperature, air temperature, radiation, primary productivity, sea-ice cover
SSP5-8.5	Laminaria cuneifolia	7789.13	4426.76	-43.17	sea surface temperature, salinity, air temperature, radiation, primary productivity
SSP5-8.5	Laminaria digitata	312683.93	122082.24	-60.96	sea surface temperature, radiation, air temperature, salinity, primary productivity, sea-ice cover, depth
SSP5-8.5	Laminaria ephemera	36332.54	31620.79	-12.97	sea surface temperature, primary productivity, radiation, air temperature, salinity, sea-ice cover
SSP5-8.5	Laminaria farlowii	16924.81	16776.71	-0.88	salinity, radiation, air temperature, sea surface temperature, primary productivity, depth, sea-ice cover
SSP5-8.5	Laminaria hyperborea	252174.27	185846.04	-26.3	radiation, sea surface temperature, air temperature, salinity, primary productivity, sea-ice cover, depth
SSP5-8.5	Laminaria longipes	278018.31	233202.4	-16.12	sea surface temperature, air temperature, radiation, salinity, primary productivity, sea-ice cover
SSP5-8.5	Laminaria ochroleuca	143309.83	85667.6	-40.22	radiation, salinity, air temperature, sea surface temperature, primary productivity, depth
SSP5-8.5	Laminaria pallida	12823.08	12861.23	0.3	radiation, air temperature, sea surface temperature, primary productivity, salinity
SSP5-8.5	Laminaria platymeris	2278.63	1879.81	-17.5	salinity, air temperature, radiation, sea surface temperature, primary productivity, sea-ice cover
SSP5-8.5	Laminaria rodriguezii	80128.92	80027.18	-0.13	salinity, radiation, sea surface temperature, air temperature, primary productivity, depth
SSP5-8.5	Laminaria setchellii	41663.67	42158.74	1.19	salinity, radiation, air temperature, sea surface temperature, primary productivity, depth, sea-ice cover
SSP5-8.5	Laminaria sinclairii	36578.23	24940.71	-31.82	primary productivity, radiation, sea surface temperature, salinity, air temperature
SSP5-8.5	Laminaria solidungula	901608.68	699688.56	-22.4	sea surface temperature, air temperature, radiation, sea-ice cover, salinity, primary productivity
SSP5-8.5	Laminaria yezoensis	58931.87	12673.05	-78.5	sea surface temperature, air temperature, salinity, radiation, primary productivity, sea-ice cover
SSP5-8.5	Lessonia corrugata	118569.31	82538.28	-30.39	radiation, air temperature, sea surface temperature, salinity, primary productivity, sea-ice cover
SSP5-8.5	Lessonia flavicans	96166.71	93336.61	-2.94	radiation, primary productivity, sea surface temperature, air temperature, salinity
SSP5-8.5	Lessonia nigrescens	30468.87	31269.54	2.63	primary productivity, radiation, sea surface temperature, air temperature, salinity
SSP5-8.5	Lessonia searlesiana	142700.72	140098.89	-1.82	sea surface temperature, radiation, air temperature, primary productivity, salinity
SSP5-8.5	Lessonia spicata	2577.6	2577.6	0	primary productivity, radiation, sea surface temperature, air temperature, salinity
SSP5-8.5	Lessonia trabeculata	7470.38	5518.96	-26.12	primary productivity, radiation, air temperature, sea surface temperature, salinity, sea-ice cover
SSP5-8.5	Lessoniopsis littoralis	50406.67	50676.27	0.53	sea surface temperature, air temperature, salinity, radiation, primary productivity, sea-ice cover, depth
SSP5-8.5	Macrocystis pyrifera	829215.46	617725.66	-25.5	sea surface temperature, air temperature, radiation, salinity, primary productivity, sea-ice cover, depth
SSP5-8.5	Neoagarum fimbriatum	22694.08	17616.88	-22.37	salinity, radiation, air temperature, sea surface temperature, primary productivity, depth, sea-ice cover
SSP5-8.5	Nereocystis luetkeana	78812.23	69596.41	-11.69	salinity, radiation, air temperature, sea surface temperature, primary productivity, sea-ice cover, depth
SSP5-8.5	Notheia anomala	20990.02	20931.55	-0.28	radiation, air temperature, sea surface temperature, primary productivity, salinity
SSP5-8.5	Pelagophycus porra	811.42	824.38	1.6	air temperature, sea surface temperature, salinity, radiation, primary productivity
SSP5-8.5	Pelvetia canaliculata	420275.03	330628.71	-21.33	radiation, air temperature, sea surface temperature, salinity, primary productivity, sea-ice cover
SSP5-8.5	Pelvetiopsis californica	9689.67	9386.27	-3.13	primary productivity, air temperature, radiation, salinity, sea surface temperature, depth
SSP5-8.5	Pelvetiopsis limitata	68984.04	63024.96	-8.64	sea surface temperature, radiation, salinity, primary productivity, air temperature, depth
SSP5-8.5	Phyllariopsis brevipes	78752.56	60336.24	-23.39	radiation, salinity, air temperature, sea surface temperature, primary productivity
SSP5-8.5	Phyllariopsis purpurascens	183890.32	178978.52	-2.67	salinity, radiation, air temperature, sea surface temperature, primary productivity
SSP5-8.5	Phyllotricha decipiens	148923.32	106556.38	-28.45	radiation, air temperature, sea surface temperature, salinity, primary productivity
SSP5-8.5	Phyllotricha verruculosa	398584.09	347914.14	-12.71	radiation, air temperature, sea surface temperature, salinity, primary productivity
SSP5-8.5	Pleurophycus gardneri	13800.46	11350.44	-17.75	salinity, radiation, air temperature, sea surface temperature, primary productivity, sea-ice cover, depth
SSP5-8.5	Postelsia palmaeformis	15633.56	12851.9	-17.79	sea surface temperature, primary productivity, radiation, air temperature, salinity, depth
SSP5-8.5	Pterygophora californica	29849.84	19074.43	-36.1	salinity, radiation, air temperature, sea surface temperature, primary productivity, depth, sea-ice cover
SSP5-8.5	Saccharina japonica var. diabolica	5707954.42	5736888.58	0.51	salinity, sea surface temperature, radiation, air temperature, primary productivity, depth, sea-ice cover
SSP5-8.5	Saccharina japonica var. ochotensis	2911837.6	2946857.47	1.2	salinity, radiation, air temperature, sea surface temperature, primary productivity, depth, sea-ice cover
SSP5-8.5	Saccharina japonica var. religiosa	6150053.5	6178423.63	0.46	salinity, radiation, sea surface temperature, primary productivity, air temperature, depth, sea-ice cover
SSP5-8.5	Saccharina latissima	987382.29	912791.52	-7.55	radiation, sea surface temperature, air temperature, salinity, primary productivity, sea-ice cover, depth
SSP5-8.5	Saccharina longicruris	24837.19	25427	2.37	air temperature, salinity, sea surface temperature, radiation, primary productivity, sea-ice cover
SSP5-8.5	Saccharina nigripes	184132.75	85731.58	-53.44	sea surface temperature, air temperature, radiation, salinity, sea-ice cover, primary productivity
SSP5-8.5	Saccorhiza dermatodea	881395.76	464735.5	-47.27	air temperature, sea surface temperature, radiation, salinity, sea-ice cover, primary productivity
SSP5-8.5	Saccorhiza polyschides	284531.12	199092.73	-30.03	radiation, salinity, air temperature, sea surface temperature, primary productivity, depth, sea-ice cover
SSP5-8.5	Sargassopsis decurrens	236237.88	215005.42	-8.99	air temperature, radiation, sea surface temperature, salinity, primary productivity, depth
SSP5-8.5	Sargassum aquifolium	413275.73	412144.02	-0.27	sea surface temperature, radiation, air temperature, salinity, primary productivity
SSP5-8.5	Sargassum cymosum	932193.12	912040.62	-2.16	salinity, sea surface temperature, air temperature, radiation, primary productivity
SSP5-8.5	Sargassum cymosum f. dichocarpum	1449758.33	1418729.44	-2.14	sea surface temperature, salinity, air temperature, radiation, primary productivity
SSP5-8.5	Sargassum desfontainesii	13107.32	12569.65	-4.1	salinity, radiation, air temperature, sea surface temperature, primary productivity
SSP5-8.5	Sargassum distichum	161944.6	161962.11	0.01	radiation, sea surface temperature, air temperature, salinity, primary productivity, depth
SSP5-8.5	Sargassum elegans	26912.96	26958.86	0.17	radiation, air temperature, salinity, sea surface temperature, primary productivity
SSP5-8.5	Sargassum fallax	127922.47	123896.48	-3.15	radiation, air temperature, sea surface temperature, salinity, primary productivity, sea-ice cover, depth
SSP5-8.5	Sargassum filipendula	249313.45	229789.83	-7.83	salinity, sea surface temperature, air temperature, radiation, primary productivity, sea-ice cover, depth
SSP5-8.5	Sargassum filipendula var. montagnei	1091851.98	1114353.2	2.06	salinity, sea surface temperature, air temperature, radiation, primary productivity
SSP5-8.5	Sargassum flavicans	126939.31	126922.35	-0.01	radiation, air temperature, salinity, sea surface temperature, primary productivity
SSP5-8.5	Sargassum flavicans var. pervillei	151263.22	151224.79	-0.03	salinity, radiation, air temperature, sea surface temperature, primary productivity
SSP5-8.5	Sargassum herporhizum	18651.66	18516.91	-0.72	radiation, sea surface temperature, air temperature, salinity, primary productivity
SSP5-8.5	Sargassum horneri	357695.42	335126.1	-6.31	sea surface temperature, air temperature, radiation, salinity, primary productivity
SSP5-8.5	Sargassum howeanum	2852.24	2852.24	0	radiation, sea surface temperature, air temperature, salinity, primary productivity
SSP5-8.5	Sargassum hystrix	1229604.76	710884.72	-42.19	salinity, sea surface temperature, air temperature, radiation, primary productivity, depth
SSP5-8.5	Sargassum ilicifolium	6321722.63	6332286.97	0.17	sea surface temperature, air temperature, salinity, radiation, primary productivity, sea-ice cover
SSP5-8.5	Sargassum incisifolium	30229.62	30087.46	-0.47	radiation, air temperature, sea surface temperature, salinity, primary productivity
SSP5-8.5	Sargassum johnstonii	48931.73	48367.69	-1.15	radiation, sea surface temperature, air temperature, salinity, primary productivity
SSP5-8.5	Sargassum lacerifolium	57097.78	57097.78	0	radiation, air temperature, sea surface temperature, salinity, primary productivity
SSP5-8.5	Sargassum lapazeanum	19231.82	19215.4	-0.09	sea surface temperature, air temperature, radiation, salinity, primary productivity
SSP5-8.5	Sargassum lendigerum	144476.07	144570.99	0.07	salinity, sea surface temperature, radiation, air temperature, primary productivity
SSP5-8.5	Sargassum liebmannii	45469.15	45560.1	0.2	sea surface temperature, air temperature, radiation, salinity, primary productivity
SSP5-8.5	Sargassum linearifolium	190309.24	185957.75	-2.29	radiation, sea surface temperature, air temperature, salinity, primary productivity
SSP5-8.5	Sargassum muticum	735612.2	635224.36	-13.65	air temperature, radiation, sea surface temperature, salinity, primary productivity, sea-ice cover, depth
SSP5-8.5	Sargassum obtusifolium	2388.64	2843.21	19.03	sea surface temperature, air temperature, radiation, salinity, primary productivity
SSP5-8.5	Sargassum oligocystum	59285	58467.95	-1.38	air temperature, sea surface temperature, salinity, radiation, primary productivity
SSP5-8.5	Sargassum palmeri	3789.43	3771.4	-0.48	air temperature, salinity, radiation, sea surface temperature, primary productivity
SSP5-8.5	Sargassum paradoxum	271402.01	271402.01	0	radiation, sea surface temperature, air temperature, salinity, primary productivity, sea-ice cover
SSP5-8.5	Sargassum patens	63186.95	66087.78	4.59	radiation, air temperature, sea surface temperature, salinity, primary productivity, depth
SSP5-8.5	Sargassum patens var. schizophyllum	266214.56	252152.46	-5.28	radiation, sea surface temperature, air temperature, salinity, primary productivity
SSP5-8.5	Sargassum piluliferum	614048.38	566752.79	-7.7	sea surface temperature, radiation, salinity, air temperature, primary productivity, depth
SSP5-8.5	Sargassum platycarpum	711266.29	701892.68	-1.32	sea surface temperature, air temperature, salinity, radiation, primary productivity, depth
SSP5-8.5	Sargassum polyceratium	208030.87	207962.18	-0.03	sea surface temperature, air temperature, salinity, radiation, primary productivity
SSP5-8.5	Sargassum polycystum	486972.26	501853.79	3.06	air temperature, sea surface temperature, radiation, salinity, primary productivity
SSP5-8.5	Sargassum siliquastrum	19593.84	19436.66	-0.8	sea surface temperature, air temperature, radiation, salinity, primary productivity
SSP5-8.5	Sargassum sinicola	35441.42	35398.16	-0.12	radiation, sea surface temperature, air temperature, primary productivity, salinity
SSP5-8.5	Sargassum thunbergii	409225.83	408916.66	-0.08	radiation, air temperature, sea surface temperature, salinity, primary productivity, sea-ice cover
SSP5-8.5	Sargassum vulgare f. leptocarpum	3747995.5	3553318.35	-5.19	salinity, sea surface temperature, air temperature, radiation, primary productivity, depth, sea-ice cover
SSP5-8.5	Scaberia agardhii	24323.11	24312.97	-0.04	radiation, air temperature, sea surface temperature, primary productivity, salinity
SSP5-8.5	Silvetia compressa	26951.25	24679.75	-8.43	salinity, radiation, primary productivity, air temperature, sea surface temperature, depth
SSP5-8.5	Sirophysalis trinodis	1441352.97	1535617.61	6.54	radiation, air temperature, sea surface temperature, salinity, primary productivity, sea-ice cover
SSP5-8.5	Stephanocystis dioica	33505.85	34555.37	3.13	air temperature, sea surface temperature, salinity, radiation, primary productivity, depth, sea-ice cover
SSP5-8.5	Stephanocystis osmundacea	7207.26	6953.49	-3.52	air temperature, radiation, sea surface temperature, salinity, primary productivity
SSP5-8.5	Thalassiophyllum clathrus	57120.18	50737.24	-11.17	sea surface temperature, air temperature, radiation, salinity, primary productivity, sea-ice cover
SSP5-8.5	Tilopteris mertensii	344403.81	158371.43	-54.02	radiation, air temperature, sea surface temperature, salinity, primary productivity, sea-ice cover
SSP5-8.5	Turbinaria condensata	285148.34	285148.34	0	sea surface temperature, air temperature, radiation, salinity, primary productivity
SSP5-8.5	Turbinaria conoides	4728489.38	4662460.27	-1.4	air temperature, sea surface temperature, radiation, salinity, primary productivity
SSP5-8.5	Turbinaria decurrens	1184807.89	1189013.78	0.35	sea surface temperature, air temperature, radiation, salinity, primary productivity
SSP5-8.5	Turbinaria ornata	7827318.19	6198944.75	-20.8	sea surface temperature, air temperature, radiation, salinity, primary productivity
SSP5-8.5	Turbinaria tricostata	37082.18	37090.64	0.02	sea surface temperature, air temperature, salinity, radiation, primary productivity
SSP5-8.5	Turbinaria triquetra	2966.74	2966.74	0	sea surface temperature, air temperature, radiation, salinity, primary productivity, depth
SSP5-8.5	Turbinaria turbinata	1155390.7	1165671.49	0.89	sea surface temperature, air temperature, salinity, radiation, primary productivity, depth
SSP5-8.5	Undaria pinnatifida	924861.73	870439.63	-5.88	radiation, air temperature, sea surface temperature, salinity, primary productivity, depth, sea-ice cover
SSP5-8.5	Xiphophora chondrophylla	14942.85	7909.39	-47.07	radiation, air temperature, sea surface temperature, salinity, primary productivity
SSP5-8.5	Xiphophora gladiata	285524.66	284505.97	-0.36	radiation, air temperature, sea surface temperature, primary productivity, salinity
