# Supplementary material for: Projected loss of brown macroalgae and seagrasses with global environmental change
Source: Nat Commun. 2024 Jun 24;15:5344. doi: 10.1038/s41467-024-48273-6 (PMC11196678; doi:10.1038/s41467-024-48273-6)
Supplement: Supplementary file 5 — Supplementary Data 2 [file 41467_2024_48273_MOESM5_ESM.csv]

Emissions_scenario	Species	Range_2015	Range_2100	Relative_range_change	Environmental_predictors
SSP2-4.5	Amphibolis antarctica	16797.19	16853.67	0.34	radiation, salinity, sea surface temperature, air temperature, primary productivity, depth
SSP2-4.5	Cymodocea nodosa	1039852.11	1022375.72	-1.68	radiation, air temperature, salinity, sea surface temperature, primary productivity, depth
SSP2-4.5	Cymodocea rotundata	167048.36	167048.36	0	air temperature, sea surface temperature, radiation, salinity, primary productivity
SSP2-4.5	Halodule beaudettei	147318.28	147370.08	0.04	salinity, sea surface temperature, air temperature, radiation
SSP2-4.5	Halodule pinifolia	1678370.94	1412626.04	-15.83	sea surface temperature, air temperature, radiation, salinity, primary productivity, depth
SSP2-4.5	Halodule uninervis	508725.3	534113.99	4.99	sea surface temperature, air temperature, radiation, salinity, primary productivity
SSP2-4.5	Halodule wrightii	326011.83	311442.08	-4.47	sea surface temperature, salinity, air temperature, radiation, primary productivity
SSP2-4.5	Phyllospadix scouleri	78408.41	78261.15	-0.19	sea surface temperature, primary productivity, salinity, air temperature, radiation, sea-ice cover
SSP2-4.5	Posidonia oceanica	581355.54	582274.03	0.16	air temperature, radiation, salinity, sea surface temperature, primary productivity, depth
SSP2-4.5	Syringodium filiforme	430147	398040.52	-7.46	sea surface temperature, air temperature, salinity, radiation, primary productivity, depth
SSP2-4.5	Syringodium isoetifolium	282095.87	206882.03	-26.66	sea surface temperature, air temperature, radiation, salinity, primary productivity, depth
SSP2-4.5	Thalassia hemprichii	1860835.01	1852968.69	-0.42	sea surface temperature, air temperature, radiation, salinity, primary productivity, depth
SSP2-4.5	Thalassia testudinum	144068.7	137620.97	-4.48	sea surface temperature, air temperature, salinity, radiation, primary productivity, depth
SSP2-4.5	Thalassodendron ciliatum	243727.2	243839.9	0.05	sea surface temperature, air temperature, radiation, salinity, primary productivity
SSP2-4.5	Zostera japonica	50954.37	50577.73	-0.74	sea surface temperature, air temperature, radiation, salinity, primary productivity
SSP2-4.5	Zostera muelleri	146551.73	146338.92	-0.15	radiation, air temperature, sea surface temperature, salinity, primary productivity
SSP2-4.5	Zostera muelleri subsp. capricorni	215361.12	112689.66	-47.67	sea surface temperature, air temperature, radiation, salinity, primary productivity, depth, sea-ice cover
SSP2-4.5	Zostera noltei	9237.25	8272	-10.45	radiation, air temperature, salinity, sea surface temperature, primary productivity
SSP2-4.5	Zostera novazelandica	29042.54	22497.92	-22.53	radiation, air temperature, sea surface temperature, salinity, primary productivity
SSP2-4.5	Zostera subg. Zostera marina	1781490.69	1749046.93	-1.82	air temperature, radiation, sea surface temperature, salinity, primary productivity, sea-ice cover, depth
SSP2-4.5	Zostera subg. Zosterella capensis	36439.46	36450.27	0.03	radiation, salinity, air temperature, sea surface temperature, primary productivity, sea-ice cover
SSP2-4.5	Zostera tasmanica	202615	202367.35	-0.12	radiation, sea surface temperature, air temperature, salinity, primary productivity
SSP3-7.0	Amphibolis antarctica	16895.21	15819.06	-6.37	radiation, sea surface temperature, salinity, air temperature, primary productivity
SSP3-7.0	Cymodocea nodosa	1026210.88	976881.64	-4.81	radiation, air temperature, salinity, sea surface temperature, primary productivity
SSP3-7.0	Cymodocea rotundata	195127.8	193891.46	-0.63	sea surface temperature, air temperature, radiation, salinity, primary productivity
SSP3-7.0	Halodule beaudettei	123286.24	149842.38	21.54	salinity, sea surface temperature, air temperature, radiation, primary productivity
SSP3-7.0	Halodule pinifolia	1667104.79	1640608.72	-1.59	sea surface temperature, air temperature, radiation, salinity, primary productivity, depth
SSP3-7.0	Halodule uninervis	511095.89	501038.55	-1.97	air temperature, sea surface temperature, radiation, salinity, primary productivity, depth
SSP3-7.0	Halodule wrightii	325843.81	317838.44	-2.46	sea surface temperature, salinity, air temperature, radiation, primary productivity, depth
SSP3-7.0	Phyllospadix scouleri	77252.36	74902.5	-3.04	sea surface temperature, air temperature, radiation, primary productivity, salinity, sea-ice cover
SSP3-7.0	Posidonia oceanica	595536.31	594961.17	-0.1	radiation, salinity, sea surface temperature, air temperature, primary productivity
SSP3-7.0	Syringodium filiforme	382148.23	354097.26	-7.34	sea surface temperature, air temperature, salinity, radiation, primary productivity, depth
SSP3-7.0	Syringodium isoetifolium	323206.92	323204.15	0	sea surface temperature, air temperature, radiation, salinity, primary productivity, depth
SSP3-7.0	Thalassia hemprichii	1825928.46	1827994.93	0.11	sea surface temperature, air temperature, radiation, salinity, primary productivity, depth
SSP3-7.0	Thalassia testudinum	136855.24	105547.78	-22.88	sea surface temperature, air temperature, salinity, radiation, primary productivity, depth
SSP3-7.0	Thalassodendron ciliatum	238574.06	232256.05	-2.65	sea surface temperature, air temperature, radiation, salinity, primary productivity, depth
SSP3-7.0	Zostera japonica	50761.56	41027.08	-19.18	sea surface temperature, radiation, air temperature, primary productivity, salinity, sea-ice cover
SSP3-7.0	Zostera muelleri	148919.69	148601.86	-0.21	radiation, air temperature, sea surface temperature, salinity, primary productivity
SSP3-7.0	Zostera muelleri subsp. capricorni	171031.01	79368.93	-53.59	sea surface temperature, radiation, air temperature, salinity, primary productivity, depth, sea-ice cover
SSP3-7.0	Zostera noltei	9739.35	9719.73	-0.2	radiation, salinity, air temperature, sea surface temperature, primary productivity
SSP3-7.0	Zostera novazelandica	30777.6	30796.45	0.06	radiation, air temperature, sea surface temperature, salinity, primary productivity
SSP3-7.0	Zostera subg. Zostera marina	1693916.55	1575659.49	-6.98	air temperature, radiation, sea surface temperature, salinity, primary productivity, sea-ice cover, depth
SSP3-7.0	Zostera subg. Zosterella capensis	33656.18	32366.36	-3.83	radiation, salinity, sea surface temperature, air temperature, primary productivity
SSP3-7.0	Zostera tasmanica	205162.38	205707.75	0.27	radiation, sea surface temperature, air temperature, salinity, primary productivity, sea-ice cover
SSP5-8.5	Amphibolis antarctica	17172.07	17172.07	0	radiation, salinity, sea surface temperature, air temperature, primary productivity, sea-ice cover
SSP5-8.5	Cymodocea nodosa	1047057.24	1038311.78	-0.84	radiation, salinity, air temperature, sea surface temperature, primary productivity, depth
SSP5-8.5	Cymodocea rotundata	194116.01	194689.91	0.3	sea surface temperature, air temperature, salinity, radiation, primary productivity
SSP5-8.5	Halodule beaudettei	148914.58	148882.41	-0.02	salinity, sea surface temperature, air temperature, radiation, primary productivity
SSP5-8.5	Halodule pinifolia	1675019.96	1651943.91	-1.38	sea surface temperature, air temperature, radiation, salinity, primary productivity, depth
SSP5-8.5	Halodule uninervis	401302.14	412872.12	2.88	air temperature, sea surface temperature, radiation, salinity, primary productivity
SSP5-8.5	Halodule wrightii	327087.61	327154.61	0.02	sea surface temperature, salinity, air temperature, radiation, primary productivity, depth
SSP5-8.5	Phyllospadix scouleri	79225.07	67388.39	-14.94	sea surface temperature, primary productivity, salinity, air temperature, radiation, sea-ice cover
SSP5-8.5	Posidonia oceanica	596356.69	594062.53	-0.38	salinity, radiation, air temperature, sea surface temperature, primary productivity
SSP5-8.5	Syringodium filiforme	468035.88	296737.86	-36.6	sea surface temperature, air temperature, salinity, radiation, primary productivity, depth
SSP5-8.5	Syringodium isoetifolium	253740	165047.42	-34.95	sea surface temperature, air temperature, radiation, salinity, primary productivity, depth
SSP5-8.5	Thalassia hemprichii	1724939.45	1257740.81	-27.08	sea surface temperature, air temperature, radiation, salinity, primary productivity, depth
SSP5-8.5	Thalassia testudinum	144414.52	123654.85	-14.38	sea surface temperature, air temperature, salinity, radiation, primary productivity, depth
SSP5-8.5	Thalassodendron ciliatum	256543.76	261946.46	2.11	sea surface temperature, air temperature, radiation, salinity, depth, primary productivity
SSP5-8.5	Zostera japonica	46048.83	37708.81	-18.11	sea surface temperature, air temperature, radiation, primary productivity, salinity, sea-ice cover
SSP5-8.5	Zostera muelleri	144313.71	143848.52	-0.32	radiation, air temperature, sea surface temperature, salinity, primary productivity, sea-ice cover
SSP5-8.5	Zostera muelleri subsp. capricorni	184140.67	41398.41	-77.52	sea surface temperature, radiation, air temperature, salinity, primary productivity, depth, sea-ice cover
SSP5-8.5	Zostera noltei	9315.87	8850.92	-4.99	salinity, radiation, air temperature, sea surface temperature, primary productivity
SSP5-8.5	Zostera novazelandica	30718.14	30732.09	0.05	radiation, air temperature, sea surface temperature, salinity, primary productivity
SSP5-8.5	Zostera subg. Zostera marina	1733541.49	1625841.56	-6.21	air temperature, radiation, sea surface temperature, salinity, primary productivity, sea-ice cover, depth
SSP5-8.5	Zostera subg. Zosterella capensis	31815.54	32999.21	3.72	radiation, air temperature, sea surface temperature, salinity, primary productivity
SSP5-8.5	Zostera tasmanica	203991.63	203991.63	0	radiation, sea surface temperature, air temperature, salinity, primary productivity
